# Supplementary material for: Legume-Derived Bioactive Peptides in Type 2 Diabetes: Opportunities and Challenges
Source: Nutrients. 2023 Feb 22;15(5):1096. doi: 10.3390/nu15051096 (PMC10005352; doi:10.3390/nu15051096)
Supplement: Supplementary file 1 [file nutrients-15-01096-s001.zip]

Archive with 1 entries (1 files):
- nutrients-2236327-supplementary.pdf
